# Supplementary material for: Repositioning Azelnidipine as a Dual Inhibitor Targeting CD47/SIRPα and TIGIT/PVR Pathways for Cancer Immuno-Therapy
Source: Biomolecules. 2021 May 10;11(5):706. doi: 10.3390/biom11050706 (PMC8150775; doi:10.3390/biom11050706)
Supplement: Supplementary file 1 [file biomolecules-11-00706-s001.zip]

Archive with 1 entries (1 files):
- biomolecules-1163324-supplementary.pdf
